# Supplementary material for: Free Methylglyoxal as a Metabolic New Biomarker of Tumor Cell Proliferation in Cancers
Source: Cancers (Basel). 2024 Nov 22;16(23):3922. doi: 10.3390/cancers16233922 (PMC11640185; doi:10.3390/cancers16233922)
Supplement: Supplementary file 1 [file cancers-16-03922-s001.zip]

Archive with 1 entries (1 files):
- cancers-3293593-supplementary.pdf
